# Supplementary material for: Susceptibility to hormone-mediated cancer is reflected by different tick rates of the epithelial and general epigenetic clock
Source: Genome Biol. 2022 Feb 22;23:52. doi: 10.1186/s13059-022-02603-3 (PMC8862470; doi:10.1186/s13059-022-02603-3)
Supplement: Supplementary file 2 — Additional file 2: Table S7. WID general clock intercept and coefficients. [file 13059_2022_2603_MOESM2_ESM.xlsx]

## Sheet: Table S7
WID general clock intercept and coefficients.
The WID general clock is calculated using the beta values from the below CpGs times the coefficient and the intercept. Formula: WID_general_clock = Intercept + coef*beta
(Intercept)	65.516
cg24092000	-0.860779
cg14667837	-0.0384588
cg20637249	-1.89858
cg18710053	0.0592817
cg02924487	0.944473
cg12920180	2.81916
cg10899547	-0.0106419
cg05787209	-0.135788
cg15473155	-0.947032
cg02523640	0.245461
cg23606718	21.8348
cg19774314	-3.06803
cg03026689	12.2449
cg07766779	4.35042
cg06779458	-0.0705083
cg25717994	-1.2662
cg00715047	31.5162
cg22044566	1.05275
cg27420285	-0.0901922
cg02361493	1.0223
cg03899721	2.60845
cg19753794	1.92462
cg15234946	-0.00549583
cg10689470	-3.46116
cg27565899	-1.58702
cg17603461	-2.58578
cg03182819	-33.3209
cg06398396	-0.0183269
cg21694790	-0.418323
cg04352962	-0.00382699
cg04888241	-3.03196
cg12193249	0.963755
cg11239256	-0.000354938
cg24854080	2.64165
cg25236484	-2.1576
cg16334072	-0.015117
cg01847620	0.503829
cg08550588	-0.668198
cg05099145	-0.0692261
cg19882830	-0.254477
cg05228945	-3.88928
cg16419235	1.19104
cg11071401	1.65964
cg13327545	2.42369
cg04294658	-20.5476
cg07584066	0.170767
cg02882448	0.055509
cg21217540	-0.458925
cg12309516	-2.09818
cg14882082	-0.554686
cg05866836	-1.2439
cg11582116	-0.631547
cg03727754	1.45001
cg25777540	-1.37607
cg05208381	-1.27059
cg22301080	-2.78943
cg06615444	-0.329128
cg13735402	-0.368363
cg13375589	-0.0913376
cg23834812	0.324201
cg00328582	-0.16301
cg21215550	3.96921
cg20507028	-2.37625
cg23127183	0.227181
cg00381755	0.447251
cg13891539	0.991176
cg14417676	-0.00269262
cg14646055	0.603133
cg14446107	-0.435215
cg18816877	-41.8111
cg04875128	2.76655
cg13751778	0.882588
cg19091677	13.6286
cg22776211	-2.92787
cg07553761	0.814586
cg00943382	1.06843
cg21186299	4.08737
cg27099280	0.722526
cg11738976	-2.80876
cg01571001	0.019821
cg05542681	1.61237
cg10501210	-6.474
cg26084529	-0.010308
cg03638172	-4.81363
cg23390118	0.0770544
cg04255276	-0.168265
cg06784991	0.730009
cg12608723	0.00905846
cg17974418	-4.21456
cg03562266	-0.0968965
cg26639247	-3.60431
cg02978959	-2.82848
cg06211837	-1.14713
cg15013526	-0.033022
cg01807728	-0.267957
cg08261878	-7.98161
cg27185819	-0.439059
cg15777825	-0.557195
cg12100751	1.98928
cg23798387	-0.815869
cg01699443	-0.527821
cg09328330	-0.0164507
cg25728685	-0.579724
cg04796763	-1.56708
cg10804656	0.400839
cg09075307	7.29909
cg16867657	40.7618
cg00852398	-0.0474995
cg24279418	-0.0904136
cg20071051	-11.1961
cg18538961	1.3848
cg04844977	-3.81721
cg01873886	3.37115
cg21093807	-0.404523
cg21377936	0.961808
cg12205903	-0.0562171
cg00390511	0.105109
cg00966405	0.107342
cg10153341	-0.0657295
cg02702265	2.27757
cg02811588	0.00517431
cg19661705	0.240214
cg25427880	2.1434
cg08507638	0.305527
cg23702716	1.03034
cg18054674	0.369497
cg05291178	-1.95085
cg15368423	1.11357
cg09301199	0.916402
cg21289738	7.36662
cg05395867	-0.470394
cg11188065	-5.65196
cg23940356	0.281995
cg11649376	-3.1259
cg03725192	-0.235549
cg20002045	1.89007
cg22783327	-1.6526
cg00163006	-2.2467
cg00433159	0.360875
cg25129960	-2.72862
cg12948621	1.10005
cg01890712	0.581671
cg05969889	-3.02136
cg19147369	1.36398
cg23186991	-0.399553
cg19976235	2.8943
cg13649581	0.0105943
cg04760936	3.11182
cg11736869	-1.8283
cg08136258	-0.0229439
cg22789714	-0.00353313
cg08291907	-0.804295
cg21271041	1.70211
cg21249150	0.272929
cg00371748	7.48728
cg05801038	0.56891
cg17326095	-7.41449
cg26256676	0.206744
cg14363890	-0.0439772
cg24538382	-0.694607
cg01626065	0.0646075
cg10578991	-1.72052
cg20054122	0.565563
cg13385220	-0.0137406
cg17319891	-0.485446
cg24341452	1.42961
cg08159444	-3.65022
cg09317557	0.82914
cg05249382	0.624084
cg26581729	-0.889718
cg16722536	-2.72219
cg20978230	0.511869
cg10303842	2.20924
cg02879826	-0.333577
cg17614752	1.42896
cg06119389	-0.98446
cg04976697	-0.263653
cg22593959	1.12046
cg21998339	-6.21462
cg27235877	1.44192
cg11859419	-9.46935
cg20348829	-1.42153
cg16591412	5.07864
cg23491661	-0.2152
cg22363783	-3.76724
cg03822263	-0.186903
cg16646645	-1.03848
cg01425746	0.497972
cg01953969	5.13211
cg03304654	1.22772
cg10307181	-1.20032
cg13178170	0.174478
cg00141308	0.908847
cg04884818	-4.81122
cg07904727	-0.00443457
cg20052760	-3.57005
cg03279164	-0.757002
cg05851395	1.57739
cg12008054	0.0407201
cg24601369	0.34561
cg26189401	-5.22305
cg08861556	0.52443
cg00655412	3.17833
cg16230254	-1.74639
cg05561193	-0.0398244
cg04400298	0.464169
cg24984834	0.485531
cg05437692	-2.01995
cg20450617	-0.600157
cg25238640	0.323515
cg14278847	-4.43795
cg00472099	-1.39899
cg20588519	-3.01158
cg03301331	11.5497
cg15493607	0.193559
cg21783716	6.44627
cg14986140	5.4939
cg26720653	2.79491
cg12154976	0.25162
cg15430432	5.41614
cg09109562	-0.494225
cg13173342	10.2407
cg01174327	1.08245
cg20911989	-1.4161
cg17422516	-0.949998
cg15059991	-7.95707
cg03613618	-1.28523
cg08397218	0.125692
cg05470393	-0.829048
cg07869023	-0.737175
cg19346031	-1.11387
cg03664992	0.179598
cg01365639	0.192124
cg04559824	1.15346
cg03866108	-0.482069
cg02675634	-0.657264
cg01397469	1.54979
cg02675264	-0.245927
cg19816811	-0.101987
cg01799588	10.4819
cg05038216	-9.90704
cg16725822	-5.48284
cg00402910	0.855428
cg05446860	0.66673
cg08637691	6.75743
cg01066602	1.09332
cg12926379	-1.14253
cg23856030	0.768097
cg01367324	-1.34053
cg10272968	3.25324
cg01199923	-4.84606
cg02010047	-1.22959
cg08855708	12.105
cg11734926	0.461677
cg26516287	1.61915
cg08617242	-0.284886
cg25107129	-0.264567
cg15441055	0.697116
cg10769521	0.159393
cg06594849	-3.99582
cg26261553	2.22447
cg06635848	0.00214067
cg07072176	0.294508
cg21115760	-3.13813
cg04112211	-2.73348
cg25368212	0.0153544
cg00055529	0.0135663
cg11462533	5.00996
cg02396676	-2.90966
cg16807241	-4.04055
cg17027260	1.07735
cg11766438	0.64434
cg26607670	-0.864537
cg04563643	-0.374059
cg03492850	0.286664
cg16424195	-0.0109258
cg17294440	1.45189
cg06891424	0.00333697
cg03726532	0.0973241
cg23476076	-1.04232
cg11867616	0.944999
cg21073637	0.668421
cg27328673	0.395431
cg01117337	1.25639
cg10667834	0.0751352
cg07983575	0.113754
cg07533831	-0.0246066
cg01036351	1.30717
cg01062691	-4.13984
cg26203278	0.391985
cg11935344	-0.590383
cg24543551	-0.023598
cg02193650	7.01893
cg01834111	-3.43339
cg07007773	-0.407306
cg17739573	-4.25596
cg05533329	-3.34352
cg18213700	-0.17576
cg21304158	-2.39547
cg19047513	-0.0613574
cg00838150	2.80713
cg10242602	0.00320917
cg12024906	0.00127818
cg02845063	3.20128
cg05430267	0.119634
cg05674184	-0.165989
cg12464177	0.0105627
cg06489329	-3.63718
cg05208605	1.29006
cg16186695	0.273763
cg08451403	-0.155864
cg14229668	1.47653
cg17300120	0.0834939
cg24000110	-0.298786
cg21026933	-1.03325
cg14426249	-1.31281
cg17011147	-0.0470867
cg19600528	-7.92259
cg11290779	-0.673972
cg07028174	-0.260723
cg23598542	-4.11345
cg12194267	-0.0174923
cg12041746	2.70912
cg18987102	-0.171706
cg25274320	-2.04656
cg13029847	16.8078
cg22649640	0.327292
cg24616879	0.0789484
cg14667209	6.32999
cg24400939	0.242794
cg13853159	0.908199
cg06675417	0.0646971
cg18166152	-0.188073
cg01918706	2.31703
cg16412986	-0.639144
cg07186576	-0.0147253
cg13575298	0.0348711
cg09254119	-0.213477
cg12919768	0.344721
cg09946915	0.240573
cg10950522	0.957145
cg01995091	3.09138
cg14551458	0.04005
cg23968676	1.19406
cg08743751	0.871803
cg27656999	1.77611
cg24857414	0.00910703
cg00186954	-1.47278
cg08663866	-0.22141
cg09399550	0.581213
cg01916169	-3.9332
cg11530334	-0.0113741
cg00511932	1.15752
cg02366863	-3.33621
cg07370636	0.58531
cg07291592	0.233443
cg04141640	0.875406
cg00465188	0.42794
cg10813948	-0.33956
cg07654629	3.867
cg15129401	9.95874
cg03888078	-0.0754492
cg16761534	-3.84288
cg15774391	-2.53272
cg15081358	0.128537
cg05346593	1.41699
cg17810781	0.552542
cg08310558	0.7395
cg15479410	0.00149548
cg08859206	-1.30959
cg25410668	2.40305
cg00805076	-0.759789
cg21188400	-0.469449
cg23817169	-0.820455
cg04502548	1.79514
cg23112168	-1.02144
cg19458257	-0.224505
cg06864533	0.697626
cg12866656	0.796153
cg14927712	0.752372
cg02691005	-1.92423
cg23922804	-0.204134
cg21732460	-0.00299326
cg15670585	-0.777664
cg25421903	-16.377
cg11780546	0.318031
cg26787320	-1.81767
cg00538509	0.0414498
cg24866418	0.0141983
cg11075988	0.49023
cg09478021	0.540502
cg21470120	0.0159467
cg05642536	2.23756
cg12386065	2.56181
cg14572939	-1.7266
cg13665684	-1.44796
cg22888140	0.0513707
cg09619598	-2.14342
cg16097315	-0.110333
cg01528542	-0.162607
cg18286149	-0.010547
cg20537629	-4.48768
cg01662310	0.885621
cg23598462	-0.0271932
cg23213959	-3.04665
cg11703179	0.47914
cg06457011	-1.00881
cg07120439	-2.76954
cg01763090	8.36843
cg01241784	-1.14845
cg03946272	0.931812
cg16927689	0.329838
cg05496603	-0.157069
cg15894369	1.07578
cg15203657	0.19874
cg16219603	0.121317
cg26395348	4.00526
cg26879899	13.2188
cg20988565	-0.218119
cg16230018	5.54224
cg16741230	-0.625498
cg21767750	0.190624
cg18448357	1.59476
cg16568908	0.260247
cg08723571	-0.0136534
cg06819357	-5.02702
cg11640591	0.32832
cg16116972	0.0210286
cg03172171	0.0355323
cg07836370	-0.709161
cg01590766	2.80826
cg18350024	-1.9446
cg11554507	1.29837
cg15674181	-21.4979
cg03847642	0.201269
cg21306573	-0.0103334
cg22737945	-1.26678
cg24271195	-0.438957
cg10773531	8.03988
cg11991566	-0.139782
cg18568714	-1.60071
cg18960629	-0.0419622
cg10409596	0.023926
cg19991948	-0.00948294
cg01892560	1.31383
cg15221507	1.15211
cg17999348	3.31339
cg08715469	-9.32976
cg11368534	-0.83693
cg15075483	-1.31014
cg19120897	-0.734125
cg08042220	0.158773
cg24459759	-0.0167331
cg01513913	0.223444
cg26875137	-7.01672
cg07547549	1.67255
cg10996931	-3.44099
cg19605299	2.67011
cg11354232	-3.26198
cg20143820	7.3123
cg14923136	-2.73858
cg05298224	-1.38093
cg03610227	0.967748
cg14997458	-25.3493
cg17179195	-0.484385
cg02931198	1.49829
cg01856384	0.00411008
cg13543286	-2.67595
cg22727266	-0.897597
cg15717081	-0.199417
cg03607117	17.1425
cg13886722	0.567947
cg11982190	-0.860779
cg06312789	-0.549697
cg06852350	0.0760671
cg14591854	0.200633
cg12563146	2.84691
cg09059943	0.0729853
cg00953964	-1.32381
cg06866240	-0.517775
cg25658983	-0.00130106
cg11960359	-0.0628002
cg17148309	3.11684e-05
cg14282632	-0.578091
cg19451698	8.7383
cg26586384	1.56418
cg10188985	0.0827971
cg20172636	0.713461
cg13473491	0.799482
cg14230851	-0.508087
cg14331923	-0.0472656
cg17958180	0.782946
cg12999229	-0.00762763
cg04849025	1.50878
cg19045535	-4.25557
cg07918844	1.18754
cg11074070	4.12469
cg08504834	1.42514
cg13011801	0.384368
cg10098216	0.746241
cg04920980	-0.317923
cg09366063	-0.153021
cg22429544	-0.689552
cg09654669	-2.43796
cg25914518	0.501812
cg18913527	-1.52508
cg11099463	0.433879
cg14353508	-1.43699
cg01030624	-0.467956
cg26453900	5.92775
cg02328239	0.00663519
cg04953612	1.77503
cg20721282	-3.24659
cg15161667	-1.72494
cg06703566	0.476553
cg02313166	-0.0853411
cg02134819	0.352961
cg12298259	0.880546
cg09382361	1.32082
cg04589237	-0.179527
cg11278727	0.685446
cg21141726	-3.83878
cg06222048	24.567
cg19722847	-13.7165
cg19793739	-5.33515
cg21858359	0.354705
cg02756107	-0.00621078
cg06570080	2.22299
cg11756080	7.23171
cg01049503	-0.546499
cg04157259	0.426117
cg25943986	-0.052446
cg08433538	-0.417794
cg00023233	-0.554025
cg25453225	-0.721599
cg21208943	-0.763314
cg05213673	6.03402
cg14426084	-4.81169
cg17401720	3.88743
cg18565204	-4.79713
cg04752352	5.89452
cg13089454	0.00105842
cg12165219	-6.16734
cg06430061	-1.09048
cg19423014	0.0579523
cg05371993	-5.70329
cg00022059	-2.16503
cg10860270	1.67607
cg24065597	0.058781
cg10484120	-0.0994325
cg06532163	-1.33342
cg07520161	-8.14023
cg20297907	-5.9761
cg11245719	6.66709
cg18749800	0.560151
cg15180801	-2.4059
cg13417650	-0.373645
cg13206721	7.27983
cg21999726	1.43399
cg16423305	0.479498
cg26322951	4.71493
cg14153064	0.0589657
cg03043822	0.402384
cg19549469	-3.21143
cg08958558	7.61455
cg10559299	1.29197
cg07485775	0.472279
cg03834478	-0.00411826
cg22611217	-2.12455
cg09032423	0.820436
cg04455430	2.38984
cg17621438	-1.13299
cg06600694	-2.2557
cg01550301	0.149063
cg19716264	-0.12685
cg00515408	-1.55262
cg00593462	0.570453
cg14123633	-0.0310912
cg23964014	-15.4338
cg01060238	0.545386
cg02206873	0.182789
cg08620503	0.252129
cg02516270	-4.65591
cg03372207	-0.0149066
cg11218872	-1.42425
cg11848487	-0.764285
cg08128228	13.1681
cg25576352	8.1902
cg24682440	0.624525
cg03761894	0.335825
cg17099844	-7.98738
cg01809329	0.0307104
cg06803140	11.418
cg01097602	-0.249954
cg26413501	-0.343948
cg19888088	-30.5148
cg12985861	3.61965
cg00935307	1.25486
cg16345121	0.000764126
cg13679679	-0.126406
cg13176741	0.403978
cg24186674	-38.4356
cg16789844	-0.743679
cg07432687	2.27576
cg23878471	0.657836
cg27020193	-4.42696
cg04009197	0.741948
cg08054383	0.732025
cg25939676	0.643605
cg08083563	2.23946
cg21334048	-4.17035
cg18269894	-4.70599
cg12456800	0.941933
cg11664139	1.27333
cg15406536	-4.84978
cg08409794	0.281897
cg00412675	1.35402
cg16268748	1.71829
cg13673645	-5.34429
cg04198678	0.0104068
cg15782311	-0.0718858
cg02053685	7.56686
cg04345744	0.26096
cg14947101	-2.07243
cg23959569	0.100442
cg04679302	-0.112545
cg13649056	4.31834
cg17559110	-1.7509
cg24952547	0.120539
cg13392053	-6.55471
cg07876930	-0.899002
cg22257605	-3.68382
cg07661093	-0.575833
cg02505002	-0.943725
cg04091109	-5.68758
cg09907722	0.667292
cg23977451	-7.20729
cg16792888	8.0437
cg26342454	-0.0040043
cg20897616	0.0957873
cg16991860	0.00360203
cg18309674	0.0966863
cg23579864	-3.28492
cg00525801	-6.78217
cg05628616	-0.322527
cg26814110	-0.306712
cg24960291	-2.89205
cg02350683	0.370683
cg17877405	1.66939
cg02716609	2.75305
cg05070742	26.2535
cg23060323	-10.1505
cg04265576	-2.79367
cg05242244	-6.60594
cg24217948	-0.175094
cg15992648	0.924013
cg17150264	0.0621891
cg22867359	-1.18218
cg00764159	0.686571
cg10363617	0.416641
cg07787977	-1.19999
cg07566324	-2.4998
cg10121518	-1.32603
cg16150571	-1.32542
cg06226630	4.6455
cg08055289	0.0108449
cg03331263	-0.136635
cg10929004	-19.5293
cg25033993	-2.51059
cg25482767	1.34189
cg22394644	0.335212
cg05813131	1.01441
cg23074224	-0.377964
cg17008066	-1.27943
cg22389438	1.14482
cg24102622	-0.342068
cg08857355	-0.638031
cg18091225	-1.16375
cg25771615	4.48768
cg23364711	-0.0412566
cg09773473	2.23208
cg09518568	0.133969
cg25759916	-1.57302
cg23500537	0.141507
cg13361247	2.04952
cg05022105	0.709217
cg14571706	-5.108
cg18132690	0.311617
cg08463701	0.0125161
cg14300132	7.0394
cg04125962	0.0177993
cg07690204	-2.45519
cg19274761	-1.71956
cg19799178	-0.879399
cg12708888	7.3232
cg21006539	0.0967711
cg18860954	0.156189
cg04384969	1.6427
cg02847804	1.81221
cg00455467	-1.64127
cg04850166	0.239702
cg23793686	-0.235423
cg17960481	-0.439027
cg09390932	-1.9275
cg18139692	-1.33522
cg00200734	0.778361
cg26780013	-5.57772
cg22060869	4.37376
cg10073842	-2.27249
cg25171322	-1.68463
cg04331429	0.0283081
cg16008966	-3.41205
cg14556871	3.40279
cg22763905	0.605233
cg02895736	-1.03458
cg03181058	-0.686929
cg13312094	0.522331
cg05281704	2.37151
cg25854528	0.409138
cg02642958	-3.13145
cg04306383	-4.04373
cg17288126	-0.103798
cg17711023	-2.64838
cg24728683	-0.257049
cg20351734	-1.26641
cg06112835	0.0320909
cg08793459	7.65487
cg02886284	-2.70842
cg24702814	-0.379648
cg18291507	0.495358
cg18024261	-0.0568672
cg08097417	24.3606
cg03181943	-2.41123
cg17324149	1.80869
cg04807844	-0.0147489
cg05517106	-0.211372
cg03899912	-0.944394
cg20387884	0.346497
cg20590252	0.470428
cg20234170	1.11355
cg22798948	-0.463683
cg13967646	0.83854
cg16615461	7.91002
cg12346619	-0.0484706
cg14638453	-2.44
cg03731348	-0.303026
cg12841266	1.35738
cg21879841	-0.462402
cg23484785	0.230328
cg03873281	-0.603118
cg16336239	1.93131
cg19734255	17.6024
cg22871796	0.0587636
cg01077554	1.74826
cg03146733	-0.0658996
cg02297051	0.49698
cg14347383	-5.69571
cg22256180	2.50521
cg01038640	2.86139
