# Supplementary material for: Susceptibility to hormone-mediated cancer is reflected by different tick rates of the epithelial and general epigenetic clock
Source: Genome Biol. 2022 Feb 22;23:52. doi: 10.1186/s13059-022-02603-3 (PMC8862470; doi:10.1186/s13059-022-02603-3)
Supplement: Supplementary file 3 — Additional file 3: Table S8. WID epithelial clock intercept and coefficients. [file 13059_2022_2603_MOESM3_ESM.xlsx]

## Sheet: Table S8
WID epithelial clock intercept and coefficients.
The WID epithelial clock is calculated using the beta values from the below CpGs times the coefficient and also separate coefficients times their interaction with the IC (beta*ic). Formula: WID_epithelial_clock = Intercept + coef*beta
(Intercept)	8.53616
cg13912307	0.155294
cg11327657	-0.763456
cg14365070	24.4954
cg20603222	0.838201
cg13356896	4.42095
cg03537163	16.6672
cg01316378	-6.34535
cg11738976	-3.41218
cg11204780	-3.53373
cg24591969	3.55174
cg19417168	-1.23848
cg25249286	-2.80784
cg22682567	4.4573
cg12798040	-2.57544
cg08303228	-1.53785
cg02255917	-1.74484
cg17840178	4.11087
cg13550802	-7.16076
cg02667154	2.02735
cg15876337	2.79996
cg03460012	-9.45561
cg05748592	-7.36633
cg13195239	-0.405643
cg08429353	-0.768396
cg25623339	1.09076
cg01304575	-0.209399
cg02654270	-0.851033
cg01046490	7.23432
cg23330190	8.01009
cg22461224	-5.52743
cg05620676	-0.636624
cg24142769	0.893579
cg11694513	19.2532
cg27188589	0.983694
cg22049457	2.6958
cg18784500	0.0133897
cg21085594	-1.36785
cg06069407	4.07533
cg09025210	-0.839453
cg27517968	1.96173
cg12426338	0.490632
cg01364775	6.13713
cg10030436	-1.16572
cg15443767	-10.093
cg05276373	4.63414
cg12674918	-9.13557
cg25510614	-4.28932
cg14227418	-0.588442
cg24760603	-1.35028
cg14863387	0.254827
cg06872185	0.300901
cg24980481	13.1547
cg17679153	-3.20541
cg26342834	0.0284237
cg26790036	-0.422979
cg14863485	5.49358
cg23335743	2.96233
cg27539451	11.5866
cg19102250	-4.13642
cg17045017	-6.5339
cg03763874	-11.9812
cg04037259	-1.81919
cg16964733	-1.46787
cg22735889	-0.149385
cg16004596	2.70376
cg04007303	0.157072
cg01993011	-28.4454
cg17775624	8.04427
cg19477945	3.97498
cg06383135	-0.279797
cg06346307	0.366574
cg20661080	0.0524714
cg25738359	-0.803378
cg10716582	7.28185
cg23104898	-9.21449
cg14478368	0.119945
cg00657763	8.20934
cg22510460	-2.7209
cg04987871	3.81108
cg05886321	-3.20336
cg06134744	0.909296
cg13739312	0.838336
cg16535493	2.50228
cg26205981	2.51944
cg00041401	8.43308
cg05832509	-1.51487
cg24459563	2.75182
cg21574430	5.33577
cg06022811	-3.42943
cg17709076	7.31729
cg21177942	1.87658
cg23804785	13.6994
cg07722634	8.62475
cg11059285	-3.03311
cg13208102	-1.94584
cg14378311	-6.6241
cg11278621	2.68537
cg17155818	-1.72025
cg04542978	-0.0474188
cg06860371	3.34451
cg22403534	3.72423
cg09893446	1.07981
cg05315417	3.0579
cg24790356	-0.280453
cg24232510	2.80108
cg13984832	0.852852
cg08287985	9.28334
cg02014779	-2.5547
cg11746396	3.41085
cg13636174	-0.663546
cg06512774	-2.23307
cg03873153	-0.68937
cg10084902	12.5945
cg02139344	-4.71755
cg00095431	-0.112983
cg17693967	-4.17867
cg00278134	0.787915
cg06025950	5.34374
cg26428825	5.08541
cg20893936	1.45767
cg27160920	-2.43369
cg16625218	-2.84827
cg01372249	0.842964
cg23795795	4.73707
cg12827812	-0.217718
cg11189709	2.76548
cg13163124	-1.91418
cg16156013	5.32594
cg00249032	0.281786
cg16712811	0.36034
cg13594711	5.7202
cg19776822	3.35246
cg25731553	-10.43
cg23409325	-2.2565
cg26153425	0.849586
cg19099174	3.13622
cg20843985	1.46145
cg13326118	-3.88334
cg07900379	7.09603
cg16112786	0.936205
cg22186291	-40.5723
cg01911567	0.0148338
cg14209138	-0.23394
cg27090415	2.02946
cg03180777	13.2501
cg22128410	-1.86772
cg16216946	-1.13511
cg18528488	6.42698
cg11405216	0.258203
cg02596384	-3.23758
cg11974084	-2.85289
cg08286860	-8.34737
cg00615172	18.9837
cg20763943	8.04887
cg14582913	0.0738321
cg01360084	-1.54813
cg12759500	0.231169
cg24837471	-2.94047
cg09803351	-3.64037
cg09332739	-0.0479132
cg22194781	1.00153
cg05131732	-0.199565
cg15501329	3.17967
cg24606374	-3.76956
cg14351811	0.404876
cg08709098	-18.4557
cg08798726	1.88611
cg21476388	-4.46423
cg13912307_ic	-0.748464
cg11327657_ic	7.1301
cg14365070_ic	4.04178
cg20603222_ic	-1.11261
cg13356896_ic	-0.496874
cg03537163_ic	-0.618934
cg01316378_ic	-2.27384
cg11738976_ic	1.1309
cg11204780_ic	-1.43521
cg24591969_ic	0.215534
cg19417168_ic	-0.389265
cg25249286_ic	-1.31852
cg22682567_ic	-2.00067
cg12798040_ic	1.44563
cg08303228_ic	-0.189872
cg02255917_ic	-0.345662
cg17840178_ic	-5.51116
cg13550802_ic	-1.3731
cg02667154_ic	0.0552884
cg15876337_ic	-0.540573
cg03460012_ic	-0.672099
cg05748592_ic	-0.593244
cg13195239_ic	-0.906764
cg08429353_ic	2.90075
cg25623339_ic	-1.05134
cg01304575_ic	0.385625
cg02654270_ic	-0.664695
cg01046490_ic	0.176299
cg23330190_ic	-0.525267
cg22461224_ic	-0.348641
cg05620676_ic	-1.111
cg24142769_ic	-0.843974
cg11694513_ic	0.368472
cg27188589_ic	2.14196
cg22049457_ic	-0.396443
cg18784500_ic	1.52746
cg21085594_ic	-1.31963
cg06069407_ic	0.423408
cg09025210_ic	-1.17003
cg27517968_ic	-1.15368
cg12426338_ic	0.311206
cg01364775_ic	0.242291
cg10030436_ic	-2.34904
cg15443767_ic	-0.841857
cg05276373_ic	0.151437
cg12674918_ic	-0.746531
cg25510614_ic	-3.89014
cg14227418_ic	0.13645
cg24760603_ic	-1.15736
cg14863387_ic	-0.337152
cg06872185_ic	-0.765365
cg24980481_ic	0.656447
cg17679153_ic	-2.05615
cg26342834_ic	-2.25202
cg26790036_ic	0.330001
cg14863485_ic	-0.146278
cg23335743_ic	0.953045
cg27539451_ic	-0.11071
cg19102250_ic	0.302088
cg17045017_ic	0.066858
cg03763874_ic	-2.24409
cg04037259_ic	-1.23099
cg16964733_ic	0.395815
cg22735889_ic	0.154101
cg16004596_ic	0.750052
cg04007303_ic	-9.25214
cg01993011_ic	-0.970599
cg17775624_ic	0.270451
cg19477945_ic	-6.74424
cg06383135_ic	-0.0563677
cg06346307_ic	-0.699493
cg20661080_ic	0.150312
cg25738359_ic	-1.12037
cg10716582_ic	0.719899
cg23104898_ic	-0.830894
cg14478368_ic	-0.708158
cg00657763_ic	0.715105
cg22510460_ic	1.28443
cg04987871_ic	0.362475
cg05886321_ic	0.965191
cg06134744_ic	-6.17619
cg13739312_ic	0.0905761
cg16535493_ic	0.0167644
cg26205981_ic	-0.366811
cg00041401_ic	75.3403
cg05832509_ic	-1.89404
cg24459563_ic	0.177809
cg21574430_ic	0.262096
cg06022811_ic	-1.04694
cg17709076_ic	-0.347402
cg21177942_ic	0.476921
cg23804785_ic	0.307658
cg07722634_ic	0.312077
cg11059285_ic	0.313004
cg13208102_ic	-0.653339
cg14378311_ic	-2.60337
cg11278621_ic	-0.139935
cg17155818_ic	-0.205718
cg04542978_ic	0.141527
cg06860371_ic	0.553084
cg22403534_ic	-0.36774
cg09893446_ic	-0.219649
cg05315417_ic	0.340575
cg24790356_ic	-0.505636
cg24232510_ic	-0.343608
cg13984832_ic	7.74506
cg08287985_ic	2.36173
cg02014779_ic	-0.72676
cg11746396_ic	-0.512843
cg13636174_ic	-1.29155
cg06512774_ic	0.254198
cg03873153_ic	1.06546
cg10084902_ic	2.77656
cg02139344_ic	-1.64238
cg00095431_ic	-0.776836
cg17693967_ic	11.1999
cg00278134_ic	-0.456556
cg06025950_ic	0.491624
cg26428825_ic	0.341902
cg20893936_ic	-0.959754
cg27160920_ic	0.269363
cg16625218_ic	-0.106746
cg01372249_ic	-0.233022
cg23795795_ic	0.83159
cg12827812_ic	-1.4207
cg11189709_ic	0.501865
cg13163124_ic	-1.32711
cg16156013_ic	-102.85
cg00249032_ic	-0.680505
cg16712811_ic	-36.5924
cg13594711_ic	0.753468
cg19776822_ic	0.750752
cg25731553_ic	-5.46453
cg23409325_ic	-1.4221
cg26153425_ic	5.42467
cg19099174_ic	0.793273
cg20843985_ic	1.47045
cg13326118_ic	0.863559
cg07900379_ic	0.584055
cg16112786_ic	-0.366217
cg22186291_ic	-0.364599
cg01911567_ic	-0.715183
cg14209138_ic	-0.821909
cg27090415_ic	-0.0488125
cg03180777_ic	1.38643
cg22128410_ic	0.0433624
cg16216946_ic	-1.21263
cg18528488_ic	0.456971
cg11405216_ic	0.270821
cg02596384_ic	3.58868
cg11974084_ic	0.14667
cg08286860_ic	-0.526466
cg00615172_ic	0.361829
cg20763943_ic	2.56223
cg14582913_ic	-0.431472
cg01360084_ic	-0.992028
cg12759500_ic	12.2147
cg24837471_ic	0.550151
cg09803351_ic	0.641329
cg09332739_ic	1.18013
cg22194781_ic	0.411298
cg05131732_ic	-0.217615
cg15501329_ic	0.363938
cg24606374_ic	-0.440409
cg14351811_ic	4.03031
cg08709098_ic	-0.837157
cg08798726_ic	0.0530098
cg21476388_ic	-1.7823
