# Supplementary material for: Susceptibility to hormone-mediated cancer is reflected by different tick rates of the epithelial and general epigenetic clock
Source: Genome Biol. 2022 Feb 22;23:52. doi: 10.1186/s13059-022-02603-3 (PMC8862470; doi:10.1186/s13059-022-02603-3)
Supplement: Supplementary file 4 — Additional file 4: Table S9. WID immune clock intercept and coefficients. [file 13059_2022_2603_MOESM4_ESM.xlsx]

## Sheet: Table S9
WID immune clock intercept and coefficients.
The WID immune clock is calculated using the beta values from the below CpGs times the coefficient and also separate coefficients times their interaction with the IC (beta*ic). Formula: WID_immune_clock = Intercept + coef*beta
(Intercept)	7.25021
cg18075691	-7.89972
cg07304483	-3.1864
cg02204578	-5.76131
cg21842063	3.57959
cg08142096	-2.58053
cg14206562	-3.99274
cg19234613	-10.3444
cg24691911	4.00022
cg24824293	-14.601
cg01583753	-3.95314
cg08199693	3.635
cg00360840	2.82984
cg25618295	6.96868
cg11102760	10.6907
cg09945482	8.02324
cg01412764	2.50838
cg02454476	-21.4105
cg20496742	0.0671906
cg20911004	-10.3812
cg22377482	3.57586
cg06748147	-24.0567
cg07638027	1.11172
cg24349074	0.136971
cg20229609	1.20604
cg20507600	2.94826
cg00172872	-1.76784
cg11616273	-2.42145
cg12634271	13.9729
cg21902394	10.217
cg23494572	7.64635
cg00808086	9.10013
cg03839949	-3.89326
cg26599122	-15.1685
cg09656639	5.64128
cg07732471	10.6999
cg15720500	-7.28956
cg22652434	4.9792
cg13324107	-22.0017
cg05498710	-6.65304
cg01318737	-4.64385
cg24716416	-4.03734
cg06052832	-95.2586
cg02405476	-7.80274
cg24007445	-4.67153
cg12350036	16.1538
cg27558663	-10.6314
cg07101116	-4.12362
cg16358698	10.7865
cg22011090	9.64361
cg04902851	20.9648
cg22378341	-16.6819
cg01413809	-74.4769
cg08967057	-3.24526
cg08799032	11.5735
cg00113247	9.40898
cg21597394	1.30285
cg18075691_ic	4.56001
cg07304483_ic	-24.0676
cg02204578_ic	7.31077
cg21842063_ic	4.24279
cg08142096_ic	3.4895
cg14206562_ic	1.13875
cg19234613_ic	1.67697
cg24691911_ic	11.0452
cg24824293_ic	7.52538
cg01583753_ic	8.30341
cg08199693_ic	3.15259
cg00360840_ic	-0.329083
cg25618295_ic	3.9182
cg11102760_ic	13.3065
cg09945482_ic	3.66658
cg01412764_ic	0.805835
cg02454476_ic	-0.178882
cg20496742_ic	-0.240812
cg20911004_ic	-0.434417
cg22377482_ic	2.79443
cg06748147_ic	3.36895
cg07638027_ic	-0.5791
cg24349074_ic	3.39008
cg20229609_ic	4.77318
cg20507600_ic	-0.639403
cg00172872_ic	-2.10761
cg11616273_ic	1.1652
cg12634271_ic	0.671385
cg21902394_ic	4.40639
cg23494572_ic	-3.37786
cg00808086_ic	2.15716
cg03839949_ic	32.777
cg26599122_ic	-1.98497
cg09656639_ic	-8.88132
cg07732471_ic	1.72428
cg15720500_ic	0.0688539
cg22652434_ic	1.46568
cg13324107_ic	6.86346
cg05498710_ic	4.06702
cg01318737_ic	0.282371
cg24716416_ic	-0.477103
cg06052832_ic	19.0451
cg02405476_ic	17.4833
cg24007445_ic	-0.525029
cg12350036_ic	5.32107
cg27558663_ic	-4.268
cg07101116_ic	-3.27378
cg16358698_ic	13.0798
cg22011090_ic	-0.689838
cg04902851_ic	24.0755
cg22378341_ic	0.704861
cg01413809_ic	81.3027
cg08967057_ic	1.31559
cg08799032_ic	-9.25425
cg00113247_ic	1.82076
cg21597394_ic	7.1293
